# Supplementary material for: High-quality haplotype-resolved genome assembly of cultivated octoploid strawberry
Source: Hortic Res. 2023 Jan 4;10(1):uhad002. doi: 10.1093/hr/uhad002 (PMC10108017; doi:10.1093/hr/uhad002)
Supplement: Web_Material_uhad002 [file web_material_uhad002.zip]

Archive with 4 entries (4 files):
- Supplementary Figures.docx
- Supplementary File 1.pptx
- Supplementary Tables.docx
- Supplementary Tables.old.docx
